# Supplementary material for: Work–Family Interaction, Self-Perceived Mental Health and Burnout in Specialized Physicians of Huelva (Spain): A Study Conducted during the SARS-CoV-2 Pandemic
Source: Int J Environ Res Public Health. 2022 Mar 21;19(6):3717. doi: 10.3390/ijerph19063717 (PMC8955258; doi:10.3390/ijerph19063717)
Supplement: Supplementary file 1 [file ijerph-19-03717-s001.zip]

Archive with 2 entries (1 files):
- ijerph-1607518-supplementary/
- ijerph-1607518-supplementary/ijerph-1607518-supplementary Table S1.pdf
